# Supplementary material for: Synthesis, characterization and application of oxovanadium(iv) complexes with [NNO] donor ligands: X-ray structures of their corresponding dioxovanadium(v) complexes
Source: RSC Adv. 2022 May 6;12(22):13740–8. doi: 10.1039/d2ra01448c (PMC9076100; doi:10.1039/d2ra01448c)
Supplement: RA-012-D2RA01448C-s002 [file RA-012-D2RA01448C-s002.cif]

# Electronic Supplementary Material (ESI) for RSC Advances.
# This journal is © The Royal Society of Chemistry 2022

####################################################################### 
# 
# This file contains crystal structure data downloaded from the 
# Cambridge Structural Database (CSD) hosted by the Cambridge 
# Crystallographic Data Centre (CCDC).
# 
# Full information about CCDC data access policies and citation 
# guidelines are available at http://www.ccdc.cam.ac.uk/access/V1 
# 
# Audit and citation data items may have been added by the CCDC. 
# Please retain this information to preserve the provenance of 
# this file and to allow appropriate attribution of the data. 
# 
#######################################################################

data_shelx
_database_code_depnum_ccdc_archive 'CCDC 2154336'
loop_
_audit_author_name
_audit_author_address
'Dr. Sanfaori Brahma'
;Department of Chemistry, Gauhati University
India
;
_audit_update_record             
;
2022-02-24 deposited with the CCDC.	2022-04-13 downloaded from the CCDC.
;

_audit_creation_method           SHELXL-2018/3
_shelx_SHELXL_version_number     2018/3
_chemical_name_systematic        ?
_chemical_name_common            ?
_chemical_melting_point          ?
_chemical_formula_moiety         ?
_chemical_formula_sum            'C26 H20 Br2 N4 O6 V2'
_chemical_formula_weight         746.16

loop_
_atom_type_symbol
_atom_type_description
_atom_type_scat_dispersion_real
_atom_type_scat_dispersion_imag
_atom_type_scat_source
C C 0.0033 0.0016 'International Tables Vol C Tables 4.2.6.8 and 6.1.1.4'
H H 0.0000 0.0000 'International Tables Vol C Tables 4.2.6.8 and 6.1.1.4'
Br Br -0.2901 2.4595 'International Tables Vol C Tables 4.2.6.8 and 6.1.1.4'
N N 0.0061 0.0033 'International Tables Vol C Tables 4.2.6.8 and 6.1.1.4'
O O 0.0106 0.0060 'International Tables Vol C Tables 4.2.6.8 and 6.1.1.4'
V V 0.3005 0.5294 'International Tables Vol C Tables 4.2.6.8 and 6.1.1.4'

_space_group_crystal_system      monoclinic
_space_group_IT_number           14
_space_group_name_H-M_alt        'P 21/c'
_space_group_name_Hall           '-P 2ybc'

_shelx_space_group_comment       
;
The symmetry employed for this shelxl refinement is uniquely defined
by the following loop, which should always be used as a source of
symmetry information in preference to the above space-group names.
They are only intended as comments.
;

loop_
_space_group_symop_operation_xyz
'x, y, z'
'-x, y+1/2, -z+1/2'
'-x, -y, -z'
'x, -y-1/2, z-1/2'

_cell_length_a                   7.9790(12)
_cell_length_b                   16.281(3)
_cell_length_c                   9.8619(14)
_cell_angle_alpha                90
_cell_angle_beta                 98.160(4)
_cell_angle_gamma                90
_cell_volume                     1268.2(3)
_cell_formula_units_Z            2
_cell_measurement_temperature    273(2)
_cell_measurement_reflns_used    9923
_cell_measurement_theta_min      2.50
_cell_measurement_theta_max      28.38

_exptl_crystal_description       block
_exptl_crystal_colour            brown
_exptl_crystal_density_meas      ?
_exptl_crystal_density_method    ?
_exptl_crystal_density_diffrn    1.954
_exptl_crystal_F_000             736
_exptl_transmission_factor_min   ?
_exptl_transmission_factor_max   ?
_exptl_crystal_size_max          0.18
_exptl_crystal_size_mid          0.16
_exptl_crystal_size_min          0.15
_exptl_absorpt_coefficient_mu    3.940
_shelx_estimated_absorpt_T_min   ?
_shelx_estimated_absorpt_T_max   ?
_exptl_absorpt_correction_type   none
_exptl_absorpt_correction_T_min  ?
_exptl_absorpt_correction_T_max  ?
_exptl_absorpt_process_details   ?
_exptl_absorpt_special_details   ?
_diffrn_ambient_temperature      273(2)
_diffrn_radiation_wavelength     0.71073
_diffrn_radiation_type           MoK\a
_diffrn_source                   ?
_diffrn_measurement_device_type  'Bruker APEX-II CCD'
_diffrn_measurement_method       '\f and \w scans'
_diffrn_detector_area_resol_mean ?
_diffrn_reflns_number            6246
_diffrn_reflns_av_unetI/netI     0.0567
_diffrn_reflns_av_R_equivalents  0.0505
_diffrn_reflns_limit_h_min       -10
_diffrn_reflns_limit_h_max       10
_diffrn_reflns_limit_k_min       -21
_diffrn_reflns_limit_k_max       21
_diffrn_reflns_limit_l_min       0
_diffrn_reflns_limit_l_max       13
_diffrn_reflns_theta_min         2.579
_diffrn_reflns_theta_max         28.441
_diffrn_reflns_theta_full        25.242
_diffrn_measured_fraction_theta_max 0.995
_diffrn_measured_fraction_theta_full 0.999
_diffrn_reflns_Laue_measured_fraction_max 0.995
_diffrn_reflns_Laue_measured_fraction_full 0.999
_diffrn_reflns_point_group_measured_fraction_max 0.995
_diffrn_reflns_point_group_measured_fraction_full 0.999
_reflns_number_total             3188
_reflns_number_gt                2605
_reflns_threshold_expression     'I > 2\s(I)'
_reflns_Friedel_coverage         0.000
_reflns_Friedel_fraction_max     .
_reflns_Friedel_fraction_full    .

_reflns_special_details          
;
 Reflections were merged by SHELXL according to the crystal
 class for the calculation of statistics and refinement.
 
 _reflns_Friedel_fraction is defined as the number of unique
 Friedel pairs measured divided by the number that would be
 possible theoretically, ignoring centric projections and
 systematic absences.
;

_computing_data_collection       'Bruker APEX2'
_computing_cell_refinement       'Bruker SAINT'
_computing_data_reduction        'Bruker SAINT'
_computing_structure_solution    'SHELXT 2018/2 (Sheldrick, 2018)'
_computing_structure_refinement  'SHELXL-2018/3 (Sheldrick, 2018)'
_computing_molecular_graphics    'Bruker SHELXTL'
_computing_publication_material  'Bruker SHELXTL'
_refine_special_details          ?
_refine_ls_structure_factor_coef Fsqd
_refine_ls_matrix_type           full
_refine_ls_weighting_scheme      calc
_refine_ls_weighting_details     
'w=1/[\s^2^(Fo^2^)+(0.0212P)^2^+3.3725P] where P=(Fo^2^+2Fc^2^)/3'
_atom_sites_solution_primary     ?
_atom_sites_solution_secondary   ?
_atom_sites_solution_hydrogens   mixed
_refine_ls_hydrogen_treatment    mixed
_refine_ls_extinction_method     none
_refine_ls_extinction_coef       .
_refine_ls_number_reflns         3188
_refine_ls_number_parameters     185
_refine_ls_number_restraints     0
_refine_ls_R_factor_all          0.0588
_refine_ls_R_factor_gt           0.0428
_refine_ls_wR_factor_ref         0.0842
_refine_ls_wR_factor_gt          0.0791
_refine_ls_goodness_of_fit_ref   1.060
_refine_ls_restrained_S_all      1.060
_refine_ls_shift/su_max          0.001
_refine_ls_shift/su_mean         0.000

loop_
_atom_site_label
_atom_site_type_symbol
_atom_site_fract_x
_atom_site_fract_y
_atom_site_fract_z
_atom_site_U_iso_or_equiv
_atom_site_adp_type
_atom_site_occupancy
_atom_site_site_symmetry_order
_atom_site_calc_flag
_atom_site_refinement_flags_posn
_atom_site_refinement_flags_adp
_atom_site_refinement_flags_occupancy
_atom_site_disorder_assembly
_atom_site_disorder_group
C1 C -0.0438(4) 0.45469(19) 0.1408(3) 0.0150(6) Uani 1 1 d . . . . .
H1 H -0.085476 0.504487 0.104056 0.018 Uiso 1 1 calc R U . . .
C2 C -0.0928(4) 0.38363(19) 0.0708(3) 0.0166(6) Uani 1 1 d . . . . .
H2 H -0.164975 0.385224 -0.011961 0.020 Uiso 1 1 calc R U . . .
C3 C -0.0313(4) 0.30900(19) 0.1273(3) 0.0178(6) Uani 1 1 d . . . . .
H3 H -0.060897 0.259836 0.082210 0.021 Uiso 1 1 calc R U . . .
C4 C 0.0738(4) 0.30920(19) 0.2507(3) 0.0176(6) Uani 1 1 d . . . . .
H4 H 0.113393 0.259947 0.290956 0.021 Uiso 1 1 calc R U . . .
C5 C 0.1202(4) 0.38330(19) 0.3147(3) 0.0145(6) Uani 1 1 d . . . . .
C6 C 0.2338(4) 0.38798(18) 0.4491(3) 0.0147(6) Uani 1 1 d . . . . .
H6A H 0.186248 0.355908 0.517287 0.018 Uiso 1 1 calc R U . . .
H6B H 0.344108 0.365477 0.439641 0.018 Uiso 1 1 calc R U . . .
C7 C 0.3372(4) 0.48533(19) 0.6137(3) 0.0146(6) Uani 1 1 d . . . . .
C8 C 0.3749(4) 0.56363(18) 0.6786(3) 0.0131(6) Uani 1 1 d . . . . .
C9 C 0.4814(4) 0.56541(18) 0.8050(3) 0.0138(6) Uani 1 1 d . . . . .
H9 H 0.526401 0.516904 0.844485 0.017 Uiso 1 1 calc R U . . .
C10 C 0.5185(4) 0.63911(19) 0.8697(3) 0.0148(6) Uani 1 1 d . . . . .
C11 C 0.4543(4) 0.71268(19) 0.8118(3) 0.0180(6) Uani 1 1 d . . . . .
H11 H 0.483090 0.762237 0.855945 0.022 Uiso 1 1 calc R U . . .
C12 C 0.3476(4) 0.71173(19) 0.6885(3) 0.0176(6) Uani 1 1 d . . . . .
H12 H 0.304237 0.760877 0.650392 0.021 Uiso 1 1 calc R U . . .
C13 C 0.3037(4) 0.63692(18) 0.6196(3) 0.0142(6) Uani 1 1 d . . . . .
Br1 Br 0.66244(4) 0.64085(2) 1.04069(3) 0.01773(9) Uani 1 1 d . . . . .
N1 N 0.0617(3) 0.45543(15) 0.2602(3) 0.0128(5) Uani 1 1 d . . . . .
N2 N 0.2516(3) 0.47442(15) 0.4936(3) 0.0133(5) Uani 1 1 d . . . . .
O1 O 0.1942(3) 0.63782(13) 0.5061(2) 0.0184(5) Uani 1 1 d . . . . .
O2 O -0.0289(3) 0.61094(14) 0.2855(2) 0.0174(5) Uani 1 1 d . . . . .
O3 O 0.2940(3) 0.58938(13) 0.2560(2) 0.0179(5) Uani 1 1 d . . . . .
V1 V 0.14996(7) 0.56795(3) 0.35084(5) 0.01234(12) Uani 1 1 d . . . . .
H7 H 0.382(4) 0.440(2) 0.661(3) 0.008(8) Uiso 1 1 d . . . . .

loop_
_atom_site_aniso_label
_atom_site_aniso_U_11
_atom_site_aniso_U_22
_atom_site_aniso_U_33
_atom_site_aniso_U_23
_atom_site_aniso_U_13
_atom_site_aniso_U_12
C1 0.0174(15) 0.0142(14) 0.0125(13) 0.0020(11) -0.0011(12) -0.0001(12)
C2 0.0178(15) 0.0161(15) 0.0144(14) 0.0006(11) -0.0029(12) -0.0012(12)
C3 0.0201(16) 0.0112(14) 0.0212(16) -0.0013(12) 0.0000(13) -0.0033(12)
C4 0.0197(16) 0.0127(14) 0.0194(16) 0.0008(11) -0.0006(13) -0.0003(12)
C5 0.0129(14) 0.0133(14) 0.0164(15) 0.0021(11) -0.0008(12) 0.0009(11)
C6 0.0178(15) 0.0087(13) 0.0169(15) -0.0008(11) -0.0005(12) -0.0020(11)
C7 0.0151(15) 0.0106(14) 0.0171(15) 0.0005(11) -0.0006(12) 0.0015(11)
C8 0.0117(14) 0.0119(14) 0.0155(14) 0.0002(11) 0.0009(11) 0.0007(11)
C9 0.0128(14) 0.0124(13) 0.0150(14) 0.0016(11) -0.0015(11) 0.0009(11)
C10 0.0121(14) 0.0191(15) 0.0121(14) -0.0005(11) -0.0016(11) -0.0015(12)
C11 0.0210(16) 0.0124(14) 0.0197(16) -0.0023(12) -0.0003(13) -0.0033(12)
C12 0.0205(16) 0.0109(14) 0.0202(15) 0.0005(12) -0.0014(13) 0.0005(12)
C13 0.0154(14) 0.0138(14) 0.0127(13) -0.0027(11) -0.0005(11) 0.0003(12)
Br1 0.01814(16) 0.01697(16) 0.01593(15) -0.00202(11) -0.00507(11) -0.00078(12)
N1 0.0132(12) 0.0118(12) 0.0122(12) 0.0012(9) -0.0020(10) 0.0003(10)
N2 0.0150(13) 0.0091(11) 0.0153(12) 0.0008(9) 0.0000(10) -0.0001(9)
O1 0.0262(12) 0.0113(10) 0.0153(10) -0.0006(8) -0.0053(9) 0.0052(9)
O2 0.0199(12) 0.0135(11) 0.0172(11) 0.0000(8) -0.0033(9) 0.0036(9)
O3 0.0200(12) 0.0130(11) 0.0204(11) 0.0017(9) 0.0018(9) -0.0018(9)
V1 0.0143(3) 0.0091(2) 0.0125(2) 0.00061(18) -0.00212(19) 0.00076(19)

_geom_special_details            
;
 All esds (except the esd in the dihedral angle between two l.s. planes)
 are estimated using the full covariance matrix.  The cell esds are taken
 into account individually in the estimation of esds in distances, angles
 and torsion angles; correlations between esds in cell parameters are only
 used when they are defined by crystal symmetry.  An approximate (isotropic)
 treatment of cell esds is used for estimating esds involving l.s. planes.
;

loop_
_geom_bond_atom_site_label_1
_geom_bond_atom_site_label_2
_geom_bond_distance
_geom_bond_site_symmetry_2
_geom_bond_publ_flag
C1 N1 1.347(4) . ?
C1 C2 1.375(4) . ?
C1 H1 0.9300 . ?
C2 C3 1.397(4) . ?
C2 H2 0.9300 . ?
C3 C4 1.376(4) . ?
C3 H3 0.9300 . ?
C4 C5 1.387(4) . ?
C4 H4 0.9300 . ?
C5 N1 1.347(4) . ?
C5 C6 1.498(4) . ?
C6 N2 1.475(4) . ?
C6 H6A 0.9700 . ?
C6 H6B 0.9700 . ?
C7 N2 1.293(4) . ?
C7 C8 1.439(4) . ?
C7 H7 0.92(3) . ?
C8 C9 1.406(4) . ?
C8 C13 1.411(4) . ?
C9 C10 1.372(4) . ?
C9 H9 0.9300 . ?
C10 C11 1.393(4) . ?
C10 Br1 1.901(3) . ?
C11 C12 1.381(4) . ?
C11 H11 0.9300 . ?
C12 C13 1.414(4) . ?
C12 H12 0.9300 . ?
C13 O1 1.319(4) . ?
N1 V1 2.115(3) . ?
N2 V1 2.153(3) . ?
O1 V1 1.900(2) . ?
O2 V1 1.637(2) . ?
O3 V1 1.620(2) . ?

loop_
_geom_angle_atom_site_label_1
_geom_angle_atom_site_label_2
_geom_angle_atom_site_label_3
_geom_angle
_geom_angle_site_symmetry_1
_geom_angle_site_symmetry_3
_geom_angle_publ_flag
N1 C1 C2 123.0(3) . . ?
N1 C1 H1 118.5 . . ?
C2 C1 H1 118.5 . . ?
C1 C2 C3 118.2(3) . . ?
C1 C2 H2 120.9 . . ?
C3 C2 H2 120.9 . . ?
C4 C3 C2 119.1(3) . . ?
C4 C3 H3 120.4 . . ?
C2 C3 H3 120.4 . . ?
C3 C4 C5 119.6(3) . . ?
C3 C4 H4 120.2 . . ?
C5 C4 H4 120.2 . . ?
N1 C5 C4 121.5(3) . . ?
N1 C5 C6 116.1(3) . . ?
C4 C5 C6 122.4(3) . . ?
N2 C6 C5 109.4(2) . . ?
N2 C6 H6A 109.8 . . ?
C5 C6 H6A 109.8 . . ?
N2 C6 H6B 109.8 . . ?
C5 C6 H6B 109.8 . . ?
H6A C6 H6B 108.2 . . ?
N2 C7 C8 125.4(3) . . ?
N2 C7 H7 118(2) . . ?
C8 C7 H7 117(2) . . ?
C9 C8 C13 120.3(3) . . ?
C9 C8 C7 118.3(3) . . ?
C13 C8 C7 121.3(3) . . ?
C10 C9 C8 119.6(3) . . ?
C10 C9 H9 120.2 . . ?
C8 C9 H9 120.2 . . ?
C9 C10 C11 121.3(3) . . ?
C9 C10 Br1 119.3(2) . . ?
C11 C10 Br1 119.4(2) . . ?
C12 C11 C10 119.7(3) . . ?
C12 C11 H11 120.1 . . ?
C10 C11 H11 120.1 . . ?
C11 C12 C13 120.8(3) . . ?
C11 C12 H12 119.6 . . ?
C13 C12 H12 119.6 . . ?
O1 C13 C8 122.6(3) . . ?
O1 C13 C12 119.2(3) . . ?
C8 C13 C12 118.2(3) . . ?
C5 N1 C1 118.6(3) . . ?
C5 N1 V1 120.7(2) . . ?
C1 N1 V1 120.4(2) . . ?
C7 N2 C6 114.8(3) . . ?
C7 N2 V1 127.1(2) . . ?
C6 N2 V1 117.99(19) . . ?
C13 O1 V1 134.6(2) . . ?
O3 V1 O2 109.32(12) . . ?
O3 V1 O1 105.70(11) . . ?
O2 V1 O1 96.48(11) . . ?
O3 V1 N1 99.41(11) . . ?
O2 V1 N1 89.13(11) . . ?
O1 V1 N1 150.68(10) . . ?
O3 V1 N2 107.32(11) . . ?
O2 V1 N2 141.84(11) . . ?
O1 V1 N2 83.52(10) . . ?
N1 V1 N2 74.66(10) . . ?

loop_
_geom_torsion_atom_site_label_1
_geom_torsion_atom_site_label_2
_geom_torsion_atom_site_label_3
_geom_torsion_atom_site_label_4
_geom_torsion
_geom_torsion_site_symmetry_1
_geom_torsion_site_symmetry_2
_geom_torsion_site_symmetry_3
_geom_torsion_site_symmetry_4
_geom_torsion_publ_flag
N1 C1 C2 C3 0.7(5) . . . . ?
C1 C2 C3 C4 0.7(5) . . . . ?
C2 C3 C4 C5 -1.7(5) . . . . ?
C3 C4 C5 N1 1.5(5) . . . . ?
C3 C4 C5 C6 179.9(3) . . . . ?
N1 C5 C6 N2 1.6(4) . . . . ?
C4 C5 C6 N2 -176.9(3) . . . . ?
N2 C7 C8 C9 -174.9(3) . . . . ?
N2 C7 C8 C13 6.9(5) . . . . ?
C13 C8 C9 C10 -1.3(5) . . . . ?
C7 C8 C9 C10 -179.5(3) . . . . ?
C8 C9 C10 C11 -0.8(5) . . . . ?
C8 C9 C10 Br1 179.9(2) . . . . ?
C9 C10 C11 C12 1.7(5) . . . . ?
Br1 C10 C11 C12 -179.1(3) . . . . ?
C10 C11 C12 C13 -0.5(5) . . . . ?
C9 C8 C13 O1 -175.3(3) . . . . ?
C7 C8 C13 O1 2.9(5) . . . . ?
C9 C8 C13 C12 2.4(5) . . . . ?
C7 C8 C13 C12 -179.4(3) . . . . ?
C11 C12 C13 O1 176.3(3) . . . . ?
C11 C12 C13 C8 -1.5(5) . . . . ?
C4 C5 N1 C1 -0.1(5) . . . . ?
C6 C5 N1 C1 -178.6(3) . . . . ?
C4 C5 N1 V1 -174.9(2) . . . . ?
C6 C5 N1 V1 6.6(4) . . . . ?
C2 C1 N1 C5 -1.0(5) . . . . ?
C2 C1 N1 V1 173.8(2) . . . . ?
C8 C7 N2 C6 178.7(3) . . . . ?
C8 C7 N2 V1 3.1(5) . . . . ?
C5 C6 N2 C7 175.1(3) . . . . ?
C5 C6 N2 V1 -8.8(3) . . . . ?
C8 C13 O1 V1 -26.9(5) . . . . ?
C12 C13 O1 V1 155.5(2) . . . . ?
C13 O1 V1 O3 -78.6(3) . . . . ?
C13 O1 V1 O2 169.2(3) . . . . ?
C13 O1 V1 N1 69.4(4) . . . . ?
C13 O1 V1 N2 27.7(3) . . . . ?

_refine_diff_density_max         0.795
_refine_diff_density_min         -0.718
_refine_diff_density_rms         0.132

_shelx_res_file                  
;
TITL Bn_Pico_VO_0m_4_a.res in P2(1)/c
    shelx.res
    created by SHELXL-2018/3 at 14:52:56 on 10-Dec-2021
CELL  0.71073   7.9790  16.2813   9.8619   90.000   98.160   90.000
ZERR     2.00   0.0012   0.0025   0.0014    0.000    0.004    0.000
LATT   1
SYMM  - X, 1/2 + Y, 1/2 - Z
SFAC  C    H    BR   N    O    V
UNIT  52 40 4 8 12 4
MERG   2
OMIT     0   1   1
MORE -1
FMAP   2
PLAN    5
ACTA
BOND
BOND   $H
CONF
L.S.  10
TEMP     0.00
WGHT    0.021200    3.372500
FVAR       0.40737
C1    1   -0.043846    0.454690    0.140816    11.00000    0.01737    0.01419 =
         0.01247    0.00200   -0.00105   -0.00007
AFIX  43
H1    2   -0.085476    0.504487    0.104056    11.00000   -1.20000
AFIX   0
C2    1   -0.092822    0.383628    0.070801    11.00000    0.01781    0.01606 =
         0.01442    0.00057   -0.00295   -0.00117
AFIX  43
H2    2   -0.164975    0.385224   -0.011961    11.00000   -1.20000
AFIX   0
C3    1   -0.031277    0.309003    0.127342    11.00000    0.02009    0.01122 =
         0.02123   -0.00131   -0.00003   -0.00327
AFIX  43
H3    2   -0.060897    0.259836    0.082210    11.00000   -1.20000
AFIX   0
C4    1    0.073759    0.309196    0.250704    11.00000    0.01971    0.01273 =
         0.01941    0.00078   -0.00062   -0.00030
AFIX  43
H4    2    0.113393    0.259947    0.290956    11.00000   -1.20000
AFIX   0
C5    1    0.120187    0.383296    0.314684    11.00000    0.01293    0.01333 =
         0.01637    0.00205   -0.00083    0.00089
C6    1    0.233815    0.387985    0.449138    11.00000    0.01776    0.00871 =
         0.01688   -0.00085   -0.00054   -0.00195
AFIX  23
H6A   2    0.186248    0.355908    0.517287    11.00000   -1.20000
H6B   2    0.344108    0.365477    0.439641    11.00000   -1.20000
AFIX   0
C7    1    0.337239    0.485325    0.613683    11.00000    0.01512    0.01063 =
         0.01711    0.00047   -0.00055    0.00151
C8    1    0.374900    0.563627    0.678559    11.00000    0.01171    0.01194 =
         0.01547    0.00017    0.00089    0.00075
C9    1    0.481386    0.565414    0.804974    11.00000    0.01284    0.01244 =
         0.01504    0.00158   -0.00154    0.00094
AFIX  43
H9    2    0.526401    0.516904    0.844485    11.00000   -1.20000
AFIX   0
C10   1    0.518517    0.639111    0.869710    11.00000    0.01213    0.01911 =
         0.01215   -0.00052   -0.00160   -0.00147
C11   1    0.454293    0.712680    0.811804    11.00000    0.02104    0.01241 =
         0.01968   -0.00227   -0.00029   -0.00331
AFIX  43
H11   2    0.483090    0.762237    0.855945    11.00000   -1.20000
AFIX   0
C12   1    0.347649    0.711725    0.688537    11.00000    0.02048    0.01094 =
         0.02015    0.00052   -0.00144    0.00055
AFIX  43
H12   2    0.304237    0.760877    0.650392    11.00000   -1.20000
AFIX   0
C13   1    0.303663    0.636922    0.619622    11.00000    0.01535    0.01379 =
         0.01269   -0.00269   -0.00054    0.00030
BR1   3    0.662441    0.640848    1.040693    11.00000    0.01814    0.01697 =
         0.01593   -0.00202   -0.00507   -0.00078
N1    4    0.061708    0.455429    0.260244    11.00000    0.01318    0.01182 =
         0.01219    0.00122   -0.00196    0.00035
N2    4    0.251639    0.474415    0.493565    11.00000    0.01504    0.00907 =
         0.01526    0.00077    0.00002   -0.00013
O1    5    0.194180    0.637821    0.506054    11.00000    0.02616    0.01133 =
         0.01531   -0.00062   -0.00527    0.00518
O2    5   -0.028852    0.610937    0.285534    11.00000    0.01994    0.01345 =
         0.01718    0.00001   -0.00328    0.00359
O3    5    0.293992    0.589379    0.255970    11.00000    0.01997    0.01300 =
         0.02039    0.00165    0.00182   -0.00185
V1    6    0.149962    0.567952    0.350844    11.00000    0.01429    0.00906 =
         0.01250    0.00061   -0.00212    0.00076
H7    2    0.382009    0.439821    0.660992    11.00000    0.00770
HKLF    4


REM  Bn_Pico_VO_0m_4_a.res in P2(1)/c
REM wR2 = 0.0842, GooF = S = 1.060, Restrained GooF = 1.060 for all data
REM R1 = 0.0428 for 2605 Fo > 4sig(Fo) and 0.0588 for all 3188 data
REM 185 parameters refined using 0 restraints

END

WGHT      0.0218      3.3777

REM Highest difference peak  0.795,  deepest hole -0.718,  1-sigma level  0.132
Q1    1   0.4990  0.6426  1.0414  11.00000  0.05    0.80
Q2    1   0.8330  0.6404  1.0390  11.00000  0.05    0.75
Q3    1  -0.1470  0.3540 -0.0408  11.00000  0.05    0.68
Q4    1   0.3554  0.6709  0.6635  11.00000  0.05    0.61
Q5    1   0.0256  0.4013 -0.0192  11.00000  0.05    0.52
;
_shelx_res_checksum              93678
####################################################################### 
# 
# This file contains crystal structure data downloaded from the 
# Cambridge Structural Database (CSD) hosted by the Cambridge 
# Crystallographic Data Centre (CCDC).
# 
# Full information about CCDC data access policies and citation 
# guidelines are available at http://www.ccdc.cam.ac.uk/access/V1 
# 
# Audit and citation data items may have been added by the CCDC. 
# Please retain this information to preserve the provenance of 
# this file and to allow appropriate attribution of the data. 
# 
#######################################################################

data_shelx_CCDC1
_database_code_depnum_ccdc_archive 'CCDC 2154347'
loop_
_audit_author_name
_audit_author_address
'Dr. Sanfaori Brahma'
;Department of Chemistry, Gauhati University
India
;
_audit_update_record             
;
2022-02-24 deposited with the CCDC.	2022-04-13 downloaded from the CCDC.
;

_audit_creation_method           SHELXL-2018/3
_shelx_SHELXL_version_number     2018/3
_chemical_name_systematic        ?
_chemical_name_common            ?
_chemical_melting_point          ?
_chemical_formula_moiety         ?
_chemical_formula_sum            'C17 H20 N3 O3 V'
_chemical_formula_weight         365.30

loop_
_atom_type_symbol
_atom_type_description
_atom_type_scat_dispersion_real
_atom_type_scat_dispersion_imag
_atom_type_scat_source
C C 0.0033 0.0016 'International Tables Vol C Tables 4.2.6.8 and 6.1.1.4'
H H 0.0000 0.0000 'International Tables Vol C Tables 4.2.6.8 and 6.1.1.4'
N N 0.0061 0.0033 'International Tables Vol C Tables 4.2.6.8 and 6.1.1.4'
O O 0.0106 0.0060 'International Tables Vol C Tables 4.2.6.8 and 6.1.1.4'
V V 0.3005 0.5294 'International Tables Vol C Tables 4.2.6.8 and 6.1.1.4'

_space_group_crystal_system      monoclinic
_space_group_IT_number           4
_space_group_name_H-M_alt        'P 21'
_space_group_name_Hall           'P 2yb'

_shelx_space_group_comment       
;
The symmetry employed for this shelxl refinement is uniquely defined
by the following loop, which should always be used as a source of
symmetry information in preference to the above space-group names.
They are only intended as comments.
;

loop_
_space_group_symop_operation_xyz
'x, y, z'
'-x, y+1/2, -z'

_cell_length_a                   6.6846(7)
_cell_length_b                   8.3382(9)
_cell_length_c                   30.000(3)
_cell_angle_alpha                90
_cell_angle_beta                 90.978(3)
_cell_angle_gamma                90
_cell_volume                     1671.9(3)
_cell_formula_units_Z            4
_cell_measurement_temperature    296(2)
_cell_measurement_reflns_used    9964
_cell_measurement_theta_min      3.13
_cell_measurement_theta_max      31.07

_exptl_crystal_description       block
_exptl_crystal_colour            brown
_exptl_crystal_density_meas      ?
_exptl_crystal_density_method    ?
_exptl_crystal_density_diffrn    1.451
_exptl_crystal_F_000             760
_exptl_transmission_factor_min   ?
_exptl_transmission_factor_max   ?
_exptl_crystal_size_max          0.19
_exptl_crystal_size_mid          0.16
_exptl_crystal_size_min          0.15
_exptl_absorpt_coefficient_mu    0.614
_shelx_estimated_absorpt_T_min   ?
_shelx_estimated_absorpt_T_max   ?
_exptl_absorpt_correction_type   none
_exptl_absorpt_correction_T_min  ?
_exptl_absorpt_correction_T_max  ?
_exptl_absorpt_process_details   ?
_exptl_absorpt_special_details   ?
_diffrn_ambient_temperature      296(2)
_diffrn_radiation_wavelength     0.71073
_diffrn_radiation_type           MoK\a
_diffrn_source                   ?
_diffrn_measurement_device_type  'Bruker APEX-II CCD'
_diffrn_measurement_method       '\f and \w scans'
_diffrn_detector_area_resol_mean ?
_diffrn_reflns_number            24648
_diffrn_reflns_av_unetI/netI     0.0252
_diffrn_reflns_av_R_equivalents  0.0235
_diffrn_reflns_limit_h_min       -8
_diffrn_reflns_limit_h_max       8
_diffrn_reflns_limit_k_min       -10
_diffrn_reflns_limit_k_max       10
_diffrn_reflns_limit_l_min       -37
_diffrn_reflns_limit_l_max       32
_diffrn_reflns_theta_min         2.037
_diffrn_reflns_theta_max         25.999
_diffrn_reflns_theta_full        25.242
_diffrn_measured_fraction_theta_max 0.991
_diffrn_measured_fraction_theta_full 0.991
_diffrn_reflns_Laue_measured_fraction_max 0.991
_diffrn_reflns_Laue_measured_fraction_full 0.991
_diffrn_reflns_point_group_measured_fraction_max 0.988
_diffrn_reflns_point_group_measured_fraction_full 0.988
_reflns_number_total             6487
_reflns_number_gt                5528
_reflns_threshold_expression     'I > 2\s(I)'
_reflns_Friedel_coverage         0.859
_reflns_Friedel_fraction_max     0.986
_reflns_Friedel_fraction_full    0.985

_reflns_special_details          
;
 Reflections were merged by SHELXL according to the crystal
 class for the calculation of statistics and refinement.
 
 _reflns_Friedel_fraction is defined as the number of unique
 Friedel pairs measured divided by the number that would be
 possible theoretically, ignoring centric projections and
 systematic absences. Completness statistics refer to single and
 composite reflections containing twin component 1 only.
;

_computing_data_collection       'Bruker APEX2'
_computing_cell_refinement       'Bruker SAINT'
_computing_data_reduction        'Bruker SAINT'
_computing_structure_solution    'SHELXT 2014/5 (Sheldrick, 2014)'
_computing_structure_refinement  'SHELXL-2018/3 (Sheldrick, 2018)'
_computing_molecular_graphics    'Bruker SAINT'
_computing_publication_material  'Bruker SAINT'
_refine_special_details          
;
 Refined as a 2-component inversion twin.
;
_refine_ls_structure_factor_coef Fsqd
_refine_ls_matrix_type           full
_refine_ls_weighting_scheme      calc
_refine_ls_weighting_details     
'w=1/[\s^2^(Fo^2^)+(0.0442P)^2^+0.5576P] where P=(Fo^2^+2Fc^2^)/3'
_atom_sites_solution_primary     ?
_atom_sites_solution_secondary   ?
_atom_sites_solution_hydrogens   mixed
_refine_ls_hydrogen_treatment    mixed
_refine_ls_extinction_method     none
_refine_ls_extinction_coef       .
_refine_ls_abs_structure_details 
;
 Refined as an inversion twin.
;
_refine_ls_abs_structure_Flack   0.43(5)
_chemical_absolute_configuration ?
_refine_ls_number_reflns         6487
_refine_ls_number_parameters     442
_refine_ls_number_restraints     1
_refine_ls_R_factor_all          0.0410
_refine_ls_R_factor_gt           0.0331
_refine_ls_wR_factor_ref         0.0894
_refine_ls_wR_factor_gt          0.0845
_refine_ls_goodness_of_fit_ref   1.049
_refine_ls_restrained_S_all      1.049
_refine_ls_shift/su_max          0.000
_refine_ls_shift/su_mean         0.000

loop_
_atom_site_label
_atom_site_type_symbol
_atom_site_fract_x
_atom_site_fract_y
_atom_site_fract_z
_atom_site_U_iso_or_equiv
_atom_site_adp_type
_atom_site_occupancy
_atom_site_site_symmetry_order
_atom_site_calc_flag
_atom_site_refinement_flags_posn
_atom_site_refinement_flags_adp
_atom_site_refinement_flags_occupancy
_atom_site_disorder_assembly
_atom_site_disorder_group
C1A C 0.4555(8) 0.8362(12) 0.23285(17) 0.0459(19) Uani 1 1 d . . . . .
H1A H 0.325297 0.848979 0.242673 0.055 Uiso 1 1 calc R U . . .
C2A C 0.4985(9) 0.8913(12) 0.1931(2) 0.056(2) Uani 1 1 d . . . . .
H2A H 0.399546 0.938838 0.175354 0.067 Uiso 1 1 calc R U . . .
C3A C 0.7006(10) 0.8776(13) 0.1770(2) 0.052(2) Uani 1 1 d . . . . .
H3A H 0.734680 0.911957 0.148656 0.062 Uiso 1 1 calc R U . . .
C4A C 0.8383(8) 0.8120(12) 0.20553(16) 0.046(2) Uani 1 1 d . . . . .
H4A H 0.972253 0.808529 0.197710 0.056 Uiso 1 1 calc R U . . .
C5A C 0.7795(8) 0.7498(10) 0.24642(17) 0.0342(16) Uani 1 1 d . . . . .
C6A C 0.9264(7) 0.6691(10) 0.27925(15) 0.0318(13) Uani 1 1 d . . . . .
H6A1 H 0.982313 0.573460 0.265928 0.038 Uiso 1 1 calc R U . . .
H6A2 H 1.035180 0.741811 0.286694 0.038 Uiso 1 1 calc R U . . .
C7A C 0.9241(7) 0.5428(9) 0.34860(16) 0.0289(14) Uani 1 1 d . . . . .
C8A C 0.8614(7) 0.4919(8) 0.39162(17) 0.0273(13) Uani 1 1 d . . . . .
C9A C 0.9902(10) 0.4079(10) 0.4185(2) 0.0408(18) Uani 1 1 d . . . . .
H9A H 1.112101 0.375715 0.407053 0.049 Uiso 1 1 calc R U . . .
C10A C 0.9472(8) 0.3680(10) 0.46279(17) 0.0374(17) Uani 1 1 d . . . . .
H10A H 1.036725 0.306648 0.479645 0.045 Uiso 1 1 calc R U . . .
C11A C 0.7650(8) 0.4223(9) 0.48165(19) 0.0333(15) Uani 1 1 d . . . . .
C12A C 0.6362(8) 0.5124(11) 0.45412(18) 0.0371(16) Uani 1 1 d . . . . .
H12A H 0.518158 0.551782 0.465880 0.045 Uiso 1 1 calc R U . . .
C13A C 0.6790(7) 0.5451(9) 0.40961(15) 0.0285(14) Uani 1 1 d . . . . .
C14A C 0.5358(9) 0.4429(9) 0.54460(18) 0.0398(18) Uani 1 1 d . . . . .
H14A H 0.503440 0.373735 0.569462 0.048 Uiso 1 1 calc R U . . .
H14B H 0.427894 0.433375 0.522721 0.048 Uiso 1 1 calc R U . . .
C15A C 0.5415(11) 0.6143(10) 0.5612(2) 0.0497(18) Uani 1 1 d . . . . .
H15A H 0.414544 0.641506 0.573624 0.075 Uiso 1 1 calc R U . . .
H15B H 0.644596 0.625196 0.583624 0.075 Uiso 1 1 calc R U . . .
H15C H 0.568846 0.684997 0.536757 0.075 Uiso 1 1 calc R U . . .
C16A C 0.8578(8) 0.3020(9) 0.55472(17) 0.0360(16) Uani 1 1 d . . . . .
H16A H 0.926987 0.218629 0.538507 0.043 Uiso 1 1 calc R U . . .
H16B H 0.783430 0.251034 0.578325 0.043 Uiso 1 1 calc R U . . .
C17A C 1.0122(10) 0.4172(12) 0.5754(3) 0.056(2) Uani 1 1 d . . . . .
H17A H 1.100726 0.358769 0.595006 0.084 Uiso 1 1 calc R U . . .
H17B H 1.087949 0.466316 0.552189 0.084 Uiso 1 1 calc R U . . .
H17C H 0.944459 0.498706 0.591988 0.084 Uiso 1 1 calc R U . . .
C1B C 1.0475(8) 0.1803(13) 0.2674(2) 0.055(2) Uani 1 1 d . . . . .
H1B H 1.181081 0.180520 0.259203 0.066 Uiso 1 1 calc R U . . .
C2B C 0.9958(9) 0.1126(12) 0.30835(17) 0.052(2) Uani 1 1 d . . . . .
H2B H 1.092086 0.064763 0.326721 0.063 Uiso 1 1 calc R U . . .
C3B C 0.8076(11) 0.1184(12) 0.3201(2) 0.051(2) Uani 1 1 d . . . . .
H3B H 0.768960 0.070333 0.346531 0.061 Uiso 1 1 calc R U . . .
C4B C 0.6646(8) 0.1960(11) 0.2932(2) 0.048(2) Uani 1 1 d . . . . .
H4B H 0.534087 0.208934 0.302800 0.057 Uiso 1 1 calc R U . . .
C5B C 0.7207(8) 0.2529(10) 0.25222(15) 0.0328(16) Uani 1 1 d . . . . .
C6B C 0.5815(7) 0.3218(11) 0.21972(19) 0.0417(16) Uani 1 1 d . . . . .
H6B1 H 0.482140 0.241972 0.211365 0.050 Uiso 1 1 calc R U . . .
H6B2 H 0.512420 0.411445 0.233159 0.050 Uiso 1 1 calc R U . . .
C7B C 0.5812(7) 0.4627(10) 0.15108(18) 0.0324(15) Uani 1 1 d . . . . .
C8B C 0.6405(7) 0.5102(9) 0.10870(17) 0.0324(15) Uani 1 1 d . . . . .
C9B C 0.5084(9) 0.6038(9) 0.0798(2) 0.0307(15) Uani 1 1 d . . . . .
H9B H 0.388934 0.641415 0.091276 0.037 Uiso 1 1 calc R U . . .
C10B C 0.5504(7) 0.6381(9) 0.03769(18) 0.0338(16) Uani 1 1 d . . . . .
H10B H 0.459304 0.697196 0.020606 0.041 Uiso 1 1 calc R U . . .
C11B C 0.7340(7) 0.5856(9) 0.01808(17) 0.0272(14) Uani 1 1 d . . . . .
C12B C 0.8651(7) 0.4940(9) 0.04565(15) 0.0272(14) Uani 1 1 d . . . . .
H12B H 0.983226 0.455204 0.033746 0.033 Uiso 1 1 calc R U . . .
C13B C 0.8232(6) 0.4606(9) 0.08949(17) 0.0286(14) Uani 1 1 d . . . . .
C14B C 0.9670(8) 0.5661(10) -0.04441(19) 0.0383(18) Uani 1 1 d . . . . .
H14C H 1.073548 0.566477 -0.022044 0.046 Uiso 1 1 calc R U . . .
H14D H 1.004683 0.639705 -0.067867 0.046 Uiso 1 1 calc R U . . .
C15B C 0.9490(10) 0.3995(12) -0.0638(3) 0.063(2) Uani 1 1 d . . . . .
H15D H 1.074153 0.368915 -0.076527 0.095 Uiso 1 1 calc R U . . .
H15E H 0.915137 0.325228 -0.040688 0.095 Uiso 1 1 calc R U . . .
H15F H 0.846205 0.398526 -0.086555 0.095 Uiso 1 1 calc R U . . .
C16B C 0.6404(8) 0.7075(11) -0.05468(19) 0.042(2) Uani 1 1 d . . . . .
H16C H 0.715040 0.760836 -0.077828 0.051 Uiso 1 1 calc R U . . .
H16D H 0.570662 0.789376 -0.038038 0.051 Uiso 1 1 calc R U . . .
C17B C 0.4896(11) 0.5989(10) -0.0761(3) 0.051(2) Uani 1 1 d . . . . .
H17D H 0.402374 0.660335 -0.095295 0.076 Uiso 1 1 calc R U . . .
H17E H 0.556899 0.518977 -0.093341 0.076 Uiso 1 1 calc R U . . .
H17F H 0.412365 0.547548 -0.053507 0.076 Uiso 1 1 calc R U . . .
N1A N 0.5886(6) 0.7621(8) 0.26042(15) 0.0371(14) Uani 1 1 d . . . . .
N2A N 0.8142(7) 0.6257(8) 0.32057(16) 0.0297(13) Uani 1 1 d . . . . .
N3A N 0.7190(6) 0.3835(8) 0.52462(15) 0.0355(13) Uani 1 1 d . . . . .
N1B N 0.9092(6) 0.2455(9) 0.23945(14) 0.0351(14) Uani 1 1 d . . . . .
N2B N 0.6811(6) 0.3758(8) 0.18054(16) 0.0308(13) Uani 1 1 d . . . . .
N3B N 0.7838(6) 0.6244(8) -0.02412(14) 0.0343(14) Uani 1 1 d . . . . .
O1A O 0.5481(5) 0.6302(8) 0.38656(11) 0.0430(15) Uani 1 1 d . . . . .
O2A O 0.3743(5) 0.5233(8) 0.30653(13) 0.0425(13) Uani 1 1 d . . . . .
O3A O 0.3659(6) 0.8368(7) 0.32992(13) 0.0485(14) Uani 1 1 d . . . . .
O1B O 0.9500(4) 0.3712(7) 0.11379(11) 0.0352(12) Uani 1 1 d . . . . .
O2B O 1.1325(7) 0.1749(9) 0.16976(14) 0.0594(16) Uani 1 1 d . . . . .
O3B O 1.1285(6) 0.4754(9) 0.19289(15) 0.0555(17) Uani 1 1 d . . . . .
V1A V 0.50752(12) 0.67556(10) 0.32465(3) 0.0295(3) Uani 1 1 d . . . . .
V1B V 0.99297(11) 0.33069(11) 0.17513(3) 0.0318(3) Uani 1 1 d . . . . .
H7B H 0.460(6) 0.516(7) 0.1606(16) 0.043(14) Uiso 1 1 d . . . . .
H7A H 1.063(5) 0.532(5) 0.3416(12) 0.016(10) Uiso 1 1 d . . . . .

loop_
_atom_site_aniso_label
_atom_site_aniso_U_11
_atom_site_aniso_U_22
_atom_site_aniso_U_33
_atom_site_aniso_U_23
_atom_site_aniso_U_13
_atom_site_aniso_U_12
C1A 0.036(3) 0.074(5) 0.028(3) 0.005(4) 0.002(2) 0.023(4)
C2A 0.039(3) 0.062(6) 0.067(4) 0.005(4) -0.003(3) 0.013(4)
C3A 0.056(4) 0.068(5) 0.033(3) 0.008(4) 0.019(3) 0.004(4)
C4A 0.050(3) 0.073(6) 0.017(2) 0.013(4) 0.013(2) 0.004(4)
C5A 0.029(3) 0.040(4) 0.034(3) 0.008(3) 0.007(3) 0.005(3)
C6A 0.032(2) 0.045(3) 0.018(2) 0.007(3) 0.0031(19) 0.004(3)
C7A 0.026(2) 0.033(4) 0.028(3) -0.004(3) 0.003(2) -0.002(3)
C8A 0.025(2) 0.024(3) 0.032(3) -0.002(3) 0.004(2) -0.004(3)
C9A 0.037(3) 0.044(4) 0.042(4) -0.012(3) 0.013(3) 0.006(3)
C10A 0.041(3) 0.040(5) 0.030(3) 0.006(3) -0.004(2) 0.009(3)
C11A 0.036(3) 0.026(4) 0.038(3) -0.005(3) 0.007(2) -0.006(3)
C12A 0.032(3) 0.040(4) 0.040(3) -0.001(4) 0.009(2) 0.003(3)
C13A 0.036(3) 0.030(4) 0.020(2) 0.000(3) -0.004(2) 0.011(3)
C14A 0.051(3) 0.040(4) 0.029(3) 0.015(3) 0.011(3) -0.002(3)
C15A 0.057(4) 0.037(4) 0.056(4) 0.000(4) 0.010(3) 0.005(3)
C16A 0.047(3) 0.034(4) 0.027(3) 0.013(3) -0.003(2) -0.005(3)
C17A 0.037(4) 0.080(6) 0.051(4) -0.008(4) -0.018(3) 0.010(4)
C1B 0.034(3) 0.077(6) 0.055(4) 0.024(5) -0.003(3) -0.005(4)
C2B 0.057(4) 0.082(6) 0.018(3) 0.023(4) -0.005(2) 0.013(4)
C3B 0.058(4) 0.059(5) 0.035(3) 0.016(4) -0.007(3) 0.003(4)
C4B 0.029(2) 0.051(5) 0.064(4) 0.005(4) 0.001(3) 0.005(3)
C5B 0.034(3) 0.042(4) 0.022(3) -0.009(3) 0.003(2) -0.002(3)
C6B 0.022(2) 0.057(4) 0.047(3) 0.002(3) 0.012(2) 0.007(3)
C7B 0.021(2) 0.040(4) 0.036(3) -0.002(3) 0.003(2) 0.013(3)
C8B 0.030(2) 0.043(4) 0.024(3) -0.002(3) 0.000(2) 0.017(3)
C9B 0.024(3) 0.035(4) 0.032(3) 0.008(3) -0.005(2) 0.014(3)
C10B 0.029(2) 0.030(4) 0.043(3) 0.002(3) 0.000(2) 0.010(3)
C11B 0.028(2) 0.030(4) 0.024(2) 0.006(3) -0.0057(19) 0.001(3)
C12B 0.021(2) 0.038(4) 0.023(3) 0.002(3) 0.0001(19) 0.005(3)
C13B 0.019(2) 0.032(4) 0.035(3) -0.005(3) 0.004(2) -0.005(3)
C14B 0.023(2) 0.052(5) 0.040(4) 0.003(4) 0.002(2) -0.001(3)
C15B 0.044(3) 0.063(6) 0.083(5) -0.002(5) 0.003(3) 0.019(4)
C16B 0.040(3) 0.047(6) 0.040(3) 0.011(4) 0.005(2) 0.009(4)
C17B 0.050(4) 0.041(4) 0.061(5) -0.002(4) -0.004(3) 0.007(3)
N1A 0.029(2) 0.044(4) 0.038(3) 0.006(3) 0.002(2) -0.005(3)
N2A 0.029(2) 0.035(3) 0.025(2) 0.001(2) 0.013(2) 0.000(2)
N3A 0.038(2) 0.034(4) 0.035(2) 0.003(3) 0.0070(19) -0.002(3)
N1B 0.030(2) 0.051(4) 0.024(2) 0.002(3) 0.001(2) 0.014(3)
N2B 0.019(2) 0.046(4) 0.026(2) -0.002(3) -0.0040(18) 0.006(2)
N3B 0.032(2) 0.043(4) 0.028(2) 0.013(3) -0.0033(18) 0.003(3)
O1A 0.0376(19) 0.068(4) 0.0238(19) 0.003(3) 0.0054(15) 0.022(3)
O2A 0.035(2) 0.056(3) 0.036(2) -0.011(3) 0.0111(17) -0.004(2)
O3A 0.056(2) 0.054(3) 0.036(2) 0.000(3) 0.0121(19) 0.035(3)
O1B 0.0240(16) 0.053(3) 0.0288(19) 0.004(2) 0.0038(14) 0.014(2)
O2B 0.053(3) 0.080(4) 0.046(3) 0.013(4) 0.005(2) 0.029(4)
O3B 0.033(2) 0.085(5) 0.049(3) -0.005(3) 0.001(2) -0.016(3)
V1A 0.0226(4) 0.0409(7) 0.0251(5) 0.0013(5) 0.0027(3) 0.0082(5)
V1B 0.0221(4) 0.0480(8) 0.0256(5) -0.0001(6) 0.0030(3) 0.0070(5)

_geom_special_details            
;
 All esds (except the esd in the dihedral angle between two l.s. planes)
 are estimated using the full covariance matrix.  The cell esds are taken
 into account individually in the estimation of esds in distances, angles
 and torsion angles; correlations between esds in cell parameters are only
 used when they are defined by crystal symmetry.  An approximate (isotropic)
 treatment of cell esds is used for estimating esds involving l.s. planes.
;

loop_
_geom_bond_atom_site_label_1
_geom_bond_atom_site_label_2
_geom_bond_distance
_geom_bond_site_symmetry_2
_geom_bond_publ_flag
C1A C2A 1.315(9) . ?
C1A N1A 1.354(7) . ?
C1A H1A 0.9300 . ?
C2A C3A 1.446(8) . ?
C2A H2A 0.9300 . ?
C3A C4A 1.361(10) . ?
C3A H3A 0.9300 . ?
C4A C5A 1.394(8) . ?
C4A H4A 0.9300 . ?
C5A N1A 1.354(6) . ?
C5A C6A 1.534(7) . ?
C6A N2A 1.504(7) . ?
C6A H6A1 0.9700 . ?
C6A H6A2 0.9700 . ?
C7A N2A 1.306(8) . ?
C7A C8A 1.428(7) . ?
C7A H7A 0.96(3) . ?
C8A C9A 1.364(9) . ?
C8A C13A 1.413(7) . ?
C9A C10A 1.403(9) . ?
C9A H9A 0.9300 . ?
C10A C11A 1.425(7) . ?
C10A H10A 0.9300 . ?
C11A N3A 1.369(7) . ?
C11A C12A 1.401(9) . ?
C12A C13A 1.397(7) . ?
C12A H12A 0.9300 . ?
C13A O1A 1.314(6) . ?
C14A N3A 1.459(8) . ?
C14A C15A 1.514(11) . ?
C14A H14A 0.9700 . ?
C14A H14B 0.9700 . ?
C15A H15A 0.9600 . ?
C15A H15B 0.9600 . ?
C15A H15C 0.9600 . ?
C16A N3A 1.453(7) . ?
C16A C17A 1.533(9) . ?
C16A H16A 0.9700 . ?
C16A H16B 0.9700 . ?
C17A H17A 0.9600 . ?
C17A H17B 0.9600 . ?
C17A H17C 0.9600 . ?
C1B N1B 1.352(8) . ?
C1B C2B 1.401(8) . ?
C1B H1B 0.9300 . ?
C2B C3B 1.312(9) . ?
C2B H2B 0.9300 . ?
C3B C4B 1.400(9) . ?
C3B H3B 0.9300 . ?
C4B C5B 1.375(8) . ?
C4B H4B 0.9300 . ?
C5B N1B 1.325(6) . ?
C5B C6B 1.454(8) . ?
C6B N2B 1.434(8) . ?
C6B H6B1 0.9700 . ?
C6B H6B2 0.9700 . ?
C7B N2B 1.316(8) . ?
C7B C8B 1.395(8) . ?
C7B H7B 0.97(5) . ?
C8B C13B 1.421(7) . ?
C8B C9B 1.454(8) . ?
C9B C10B 1.329(8) . ?
C9B H9B 0.9300 . ?
C10B C11B 1.438(7) . ?
C10B H10B 0.9300 . ?
C11B N3B 1.354(6) . ?
C11B C12B 1.418(7) . ?
C12B C13B 1.378(7) . ?
C12B H12B 0.9300 . ?
C13B O1B 1.336(7) . ?
C14B N3B 1.460(7) . ?
C14B C15B 1.510(12) . ?
C14B H14C 0.9700 . ?
C14B H14D 0.9700 . ?
C15B H15D 0.9600 . ?
C15B H15E 0.9600 . ?
C15B H15F 0.9600 . ?
C16B N3B 1.486(7) . ?
C16B C17B 1.493(10) . ?
C16B H16C 0.9700 . ?
C16B H16D 0.9700 . ?
C17B H17D 0.9600 . ?
C17B H17E 0.9600 . ?
C17B H17F 0.9600 . ?
N1A V1A 2.136(5) . ?
N2A V1A 2.097(5) . ?
N1B V1B 2.140(5) . ?
N2B V1B 2.127(4) . ?
O1A V1A 1.910(4) . ?
O2A V1A 1.638(6) . ?
O3A V1A 1.654(5) . ?
O1B V1B 1.888(3) . ?
O2B V1B 1.609(6) . ?
O3B V1B 1.595(6) . ?

loop_
_geom_angle_atom_site_label_1
_geom_angle_atom_site_label_2
_geom_angle_atom_site_label_3
_geom_angle
_geom_angle_site_symmetry_1
_geom_angle_site_symmetry_3
_geom_angle_publ_flag
C2A C1A N1A 124.2(5) . . ?
C2A C1A H1A 117.9 . . ?
N1A C1A H1A 117.9 . . ?
C1A C2A C3A 119.6(6) . . ?
C1A C2A H2A 120.2 . . ?
C3A C2A H2A 120.2 . . ?
C4A C3A C2A 116.6(6) . . ?
C4A C3A H3A 121.7 . . ?
C2A C3A H3A 121.7 . . ?
C3A C4A C5A 120.3(5) . . ?
C3A C4A H4A 119.8 . . ?
C5A C4A H4A 119.8 . . ?
N1A C5A C4A 121.7(5) . . ?
N1A C5A C6A 115.5(5) . . ?
C4A C5A C6A 122.7(5) . . ?
N2A C6A C5A 108.2(4) . . ?
N2A C6A H6A1 110.1 . . ?
C5A C6A H6A1 110.1 . . ?
N2A C6A H6A2 110.1 . . ?
C5A C6A H6A2 110.1 . . ?
H6A1 C6A H6A2 108.4 . . ?
N2A C7A C8A 124.6(5) . . ?
N2A C7A H7A 117(2) . . ?
C8A C7A H7A 118(2) . . ?
C9A C8A C13A 118.4(5) . . ?
C9A C8A C7A 119.7(5) . . ?
C13A C8A C7A 121.4(5) . . ?
C8A C9A C10A 123.0(6) . . ?
C8A C9A H9A 118.5 . . ?
C10A C9A H9A 118.5 . . ?
C9A C10A C11A 119.4(6) . . ?
C9A C10A H10A 120.3 . . ?
C11A C10A H10A 120.3 . . ?
N3A C11A C12A 122.4(5) . . ?
N3A C11A C10A 120.4(6) . . ?
C12A C11A C10A 117.2(5) . . ?
C13A C12A C11A 122.3(5) . . ?
C13A C12A H12A 118.9 . . ?
C11A C12A H12A 118.9 . . ?
O1A C13A C12A 117.6(5) . . ?
O1A C13A C8A 122.7(5) . . ?
C12A C13A C8A 119.7(5) . . ?
N3A C14A C15A 116.0(6) . . ?
N3A C14A H14A 108.3 . . ?
C15A C14A H14A 108.3 . . ?
N3A C14A H14B 108.3 . . ?
C15A C14A H14B 108.3 . . ?
H14A C14A H14B 107.4 . . ?
C14A C15A H15A 109.5 . . ?
C14A C15A H15B 109.5 . . ?
H15A C15A H15B 109.5 . . ?
C14A C15A H15C 109.5 . . ?
H15A C15A H15C 109.5 . . ?
H15B C15A H15C 109.5 . . ?
N3A C16A C17A 112.1(6) . . ?
N3A C16A H16A 109.2 . . ?
C17A C16A H16A 109.2 . . ?
N3A C16A H16B 109.2 . . ?
C17A C16A H16B 109.2 . . ?
H16A C16A H16B 107.9 . . ?
C16A C17A H17A 109.5 . . ?
C16A C17A H17B 109.5 . . ?
H17A C17A H17B 109.5 . . ?
C16A C17A H17C 109.5 . . ?
H17A C17A H17C 109.5 . . ?
H17B C17A H17C 109.5 . . ?
N1B C1B C2B 122.0(5) . . ?
N1B C1B H1B 119.0 . . ?
C2B C1B H1B 119.0 . . ?
C3B C2B C1B 118.2(6) . . ?
C3B C2B H2B 120.9 . . ?
C1B C2B H2B 120.9 . . ?
C2B C3B C4B 120.7(7) . . ?
C2B C3B H3B 119.6 . . ?
C4B C3B H3B 119.6 . . ?
C5B C4B C3B 118.7(5) . . ?
C5B C4B H4B 120.6 . . ?
C3B C4B H4B 120.6 . . ?
N1B C5B C4B 121.2(5) . . ?
N1B C5B C6B 115.2(5) . . ?
C4B C5B C6B 123.6(5) . . ?
N2B C6B C5B 111.9(4) . . ?
N2B C6B H6B1 109.2 . . ?
C5B C6B H6B1 109.2 . . ?
N2B C6B H6B2 109.2 . . ?
C5B C6B H6B2 109.2 . . ?
H6B1 C6B H6B2 107.9 . . ?
N2B C7B C8B 128.3(5) . . ?
N2B C7B H7B 118(3) . . ?
C8B C7B H7B 113(3) . . ?
C7B C8B C13B 123.1(5) . . ?
C7B C8B C9B 121.1(5) . . ?
C13B C8B C9B 115.6(5) . . ?
C10B C9B C8B 123.1(5) . . ?
C10B C9B H9B 118.4 . . ?
C8B C9B H9B 118.4 . . ?
C9B C10B C11B 121.2(5) . . ?
C9B C10B H10B 119.4 . . ?
C11B C10B H10B 119.4 . . ?
N3B C11B C12B 121.0(5) . . ?
N3B C11B C10B 122.3(5) . . ?
C12B C11B C10B 116.7(5) . . ?
C13B C12B C11B 122.1(5) . . ?
C13B C12B H12B 118.9 . . ?
C11B C12B H12B 118.9 . . ?
O1B C13B C12B 119.8(4) . . ?
O1B C13B C8B 118.9(5) . . ?
C12B C13B C8B 121.2(5) . . ?
N3B C14B C15B 113.9(6) . . ?
N3B C14B H14C 108.8 . . ?
C15B C14B H14C 108.8 . . ?
N3B C14B H14D 108.8 . . ?
C15B C14B H14D 108.8 . . ?
H14C C14B H14D 107.7 . . ?
C14B C15B H15D 109.5 . . ?
C14B C15B H15E 109.5 . . ?
H15D C15B H15E 109.5 . . ?
C14B C15B H15F 109.5 . . ?
H15D C15B H15F 109.5 . . ?
H15E C15B H15F 109.5 . . ?
N3B C16B C17B 114.0(7) . . ?
N3B C16B H16C 108.8 . . ?
C17B C16B H16C 108.8 . . ?
N3B C16B H16D 108.8 . . ?
C17B C16B H16D 108.8 . . ?
H16C C16B H16D 107.6 . . ?
C16B C17B H17D 109.5 . . ?
C16B C17B H17E 109.5 . . ?
H17D C17B H17E 109.5 . . ?
C16B C17B H17F 109.5 . . ?
H17D C17B H17F 109.5 . . ?
H17E C17B H17F 109.5 . . ?
C1A N1A C5A 117.3(5) . . ?
C1A N1A V1A 122.1(3) . . ?
C5A N1A V1A 120.6(4) . . ?
C7A N2A C6A 112.0(4) . . ?
C7A N2A V1A 127.4(4) . . ?
C6A N2A V1A 120.1(4) . . ?
C11A N3A C16A 123.0(5) . . ?
C11A N3A C14A 120.7(5) . . ?
C16A N3A C14A 115.8(5) . . ?
C5B N1B C1B 118.9(5) . . ?
C5B N1B V1B 120.7(4) . . ?
C1B N1B V1B 120.4(3) . . ?
C7B N2B C6B 119.1(4) . . ?
C7B N2B V1B 122.2(4) . . ?
C6B N2B V1B 118.5(4) . . ?
C11B N3B C14B 122.1(5) . . ?
C11B N3B C16B 121.5(4) . . ?
C14B N3B C16B 115.8(4) . . ?
C13A O1A V1A 134.5(3) . . ?
C13B O1B V1B 135.8(3) . . ?
O2A V1A O3A 110.7(2) . . ?
O2A V1A O1A 103.7(2) . . ?
O3A V1A O1A 98.0(2) . . ?
O2A V1A N2A 110.7(2) . . ?
O3A V1A N2A 136.7(3) . . ?
O1A V1A N2A 83.97(17) . . ?
O2A V1A N1A 96.2(2) . . ?
O3A V1A N1A 88.1(2) . . ?
O1A V1A N1A 155.49(18) . . ?
N2A V1A N1A 75.58(18) . . ?
O3B V1B O2B 108.5(3) . . ?
O3B V1B O1B 105.4(3) . . ?
O2B V1B O1B 97.2(2) . . ?
O3B V1B N2B 113.1(3) . . ?
O2B V1B N2B 136.1(3) . . ?
O1B V1B N2B 84.83(16) . . ?
O3B V1B N1B 96.1(2) . . ?
O2B V1B N1B 89.1(2) . . ?
O1B V1B N1B 154.23(17) . . ?
N2B V1B N1B 73.62(17) . . ?

_refine_diff_density_max         0.247
_refine_diff_density_min         -0.263
_refine_diff_density_rms         0.046

_shelx_res_file                  
;
TITL ME_PY_DEA_V_0m_c.res in P2(1)
    shelx.res
    created by SHELXL-2018/3 at 15:08:39 on 28-Aug-2021
CELL  0.71073   6.6846   8.3382  29.9995   90.000   90.978   90.000
ZERR     4.00   0.0007   0.0009   0.0029    0.000    0.003    0.000
LATT  -1
SYMM  - X, 1/2 + Y, - Z
SFAC  C    H    N    O    V
UNIT  68 80 12 12 4
MERG   2
OMIT    -3.00  52.00
OMIT    -1   0   5
OMIT    -1   0   1
OMIT     0   0   4
OMIT     0  -1   1
OMIT     0   0   6
OMIT    -1   0   3
OMIT     1   0   3
OMIT     0  -1   8
OMIT     1  -1   1
OMIT     1   0   1
OMIT     1   0   5
TWIN
FMAP   2
PLAN   10
ACTA
BOND   $H
LIST   6
L.S.  10
TEMP    23.00
WGHT    0.044200    0.557600
BASF   0.42508
FVAR       0.50529
C1A   1    0.455540    0.836221    0.232849    11.00000    0.03622    0.07381 =
         0.02788    0.00477    0.00229    0.02337
AFIX  43
H1A   2    0.325297    0.848979    0.242673    11.00000   -1.20000
AFIX   0
C2A   1    0.498519    0.891333    0.193065    11.00000    0.03874    0.06174 =
         0.06723    0.00511   -0.00265    0.01281
AFIX  43
H2A   2    0.399546    0.938838    0.175354    11.00000   -1.20000
AFIX   0
C3A   1    0.700570    0.877624    0.177026    11.00000    0.05555    0.06787 =
         0.03346    0.00794    0.01946    0.00370
AFIX  43
H3A   2    0.734680    0.911957    0.148656    11.00000   -1.20000
AFIX   0
C4A   1    0.838297    0.811952    0.205534    11.00000    0.05013    0.07260 =
         0.01704    0.01278    0.01250    0.00382
AFIX  43
H4A   2    0.972253    0.808529    0.197710    11.00000   -1.20000
AFIX   0
C5A   1    0.779504    0.749780    0.246416    11.00000    0.02936    0.03996 =
         0.03359    0.00807    0.00659    0.00457
C6A   1    0.926357    0.669118    0.279249    11.00000    0.03246    0.04533 =
         0.01783    0.00668    0.00307    0.00370
AFIX  23
H6A1  2    0.982313    0.573460    0.265928    11.00000   -1.20000
H6A2  2    1.035180    0.741811    0.286694    11.00000   -1.20000
AFIX   0
C7A   1    0.924141    0.542764    0.348597    11.00000    0.02570    0.03301 =
         0.02802   -0.00377    0.00318   -0.00199
C8A   1    0.861369    0.491909    0.391623    11.00000    0.02531    0.02448 =
         0.03212   -0.00247    0.00440   -0.00395
C9A   1    0.990187    0.407945    0.418549    11.00000    0.03739    0.04358 =
         0.04173   -0.01153    0.01346    0.00619
AFIX  43
H9A   2    1.112101    0.375715    0.407053    11.00000   -1.20000
AFIX   0
C10A  1    0.947218    0.367974    0.462787    11.00000    0.04101    0.04048 =
         0.03043    0.00584   -0.00422    0.00865
AFIX  43
H10A  2    1.036725    0.306648    0.479645    11.00000   -1.20000
AFIX   0
C11A  1    0.765026    0.422272    0.481647    11.00000    0.03644    0.02593 =
         0.03760   -0.00500    0.00652   -0.00559
C12A  1    0.636235    0.512397    0.454116    11.00000    0.03214    0.03967 =
         0.03992   -0.00139    0.00903    0.00273
AFIX  43
H12A  2    0.518158    0.551782    0.465880    11.00000   -1.20000
AFIX   0
C13A  1    0.679022    0.545146    0.409614    11.00000    0.03584    0.02974 =
         0.01963    0.00013   -0.00392    0.01111
C14A  1    0.535759    0.442891    0.544602    11.00000    0.05072    0.04021 =
         0.02888    0.01509    0.01122   -0.00192
AFIX  23
H14A  2    0.503440    0.373735    0.569462    11.00000   -1.20000
H14B  2    0.427894    0.433375    0.522721    11.00000   -1.20000
AFIX   0
C15A  1    0.541457    0.614323    0.561166    11.00000    0.05686    0.03660 =
         0.05602   -0.00018    0.00960    0.00517
AFIX  33
H15A  2    0.414544    0.641506    0.573624    11.00000   -1.50000
H15B  2    0.644596    0.625196    0.583624    11.00000   -1.50000
H15C  2    0.568846    0.684997    0.536757    11.00000   -1.50000
AFIX   0
C16A  1    0.857810    0.301957    0.554722    11.00000    0.04696    0.03365 =
         0.02718    0.01264   -0.00280   -0.00490
AFIX  23
H16A  2    0.926987    0.218629    0.538507    11.00000   -1.20000
H16B  2    0.783430    0.251034    0.578325    11.00000   -1.20000
AFIX   0
C17A  1    1.012167    0.417213    0.575410    11.00000    0.03720    0.07966 =
         0.05122   -0.00802   -0.01846    0.01037
AFIX  33
H17A  2    1.100726    0.358769    0.595006    11.00000   -1.50000
H17B  2    1.087949    0.466316    0.552189    11.00000   -1.50000
H17C  2    0.944459    0.498706    0.591988    11.00000   -1.50000
AFIX   0
C1B   1    1.047536    0.180347    0.267402    11.00000    0.03410    0.07659 =
         0.05482    0.02434   -0.00296   -0.00528
AFIX  43
H1B   2    1.181081    0.180520    0.259203    11.00000   -1.20000
AFIX   0
C2B   1    0.995790    0.112558    0.308347    11.00000    0.05688    0.08169 =
         0.01812    0.02336   -0.00471    0.01332
AFIX  43
H2B   2    1.092086    0.064763    0.326721    11.00000   -1.20000
AFIX   0
C3B   1    0.807647    0.118364    0.320060    11.00000    0.05828    0.05928 =
         0.03474    0.01592   -0.00733    0.00262
AFIX  43
H3B   2    0.768960    0.070333    0.346531    11.00000   -1.20000
AFIX   0
C4B   1    0.664593    0.196029    0.293159    11.00000    0.02899    0.05095 =
         0.06353    0.00477    0.00100    0.00504
AFIX  43
H4B   2    0.534087    0.208934    0.302800    11.00000   -1.20000
AFIX   0
C5B   1    0.720664    0.252873    0.252215    11.00000    0.03412    0.04247 =
         0.02197   -0.00863    0.00300   -0.00249
C6B   1    0.581473    0.321781    0.219721    11.00000    0.02158    0.05680 =
         0.04722    0.00209    0.01246    0.00739
AFIX  23
H6B1  2    0.482140    0.241972    0.211365    11.00000   -1.20000
H6B2  2    0.512420    0.411445    0.233159    11.00000   -1.20000
AFIX   0
C7B   1    0.581211    0.462709    0.151080    11.00000    0.02100    0.04011 =
         0.03616   -0.00249    0.00331    0.01310
C8B   1    0.640502    0.510188    0.108702    11.00000    0.03045    0.04316 =
         0.02365   -0.00187   -0.00045    0.01663
C9B   1    0.508429    0.603795    0.079775    11.00000    0.02434    0.03514 =
         0.03232    0.00841   -0.00523    0.01415
AFIX  43
H9B   2    0.388934    0.641415    0.091276    11.00000   -1.20000
AFIX   0
C10B  1    0.550357    0.638141    0.037688    11.00000    0.02875    0.02990 =
         0.04273    0.00169   -0.00008    0.00984
AFIX  43
H10B  2    0.459304    0.697196    0.020606    11.00000   -1.20000
AFIX   0
C11B  1    0.733973    0.585641    0.018083    11.00000    0.02769    0.02954 =
         0.02404    0.00606   -0.00569    0.00095
C12B  1    0.865125    0.493989    0.045646    11.00000    0.02112    0.03785 =
         0.02264    0.00167    0.00008    0.00531
AFIX  43
H12B  2    0.983226    0.455204    0.033746    11.00000   -1.20000
AFIX   0
C13B  1    0.823201    0.460561    0.089487    11.00000    0.01881    0.03182 =
         0.03540   -0.00506    0.00387   -0.00451
C14B  1    0.967018    0.566149   -0.044408    11.00000    0.02288    0.05210 =
         0.04001    0.00285    0.00185   -0.00064
AFIX  23
H14C  2    1.073548    0.566477   -0.022044    11.00000   -1.20000
H14D  2    1.004683    0.639705   -0.067867    11.00000   -1.20000
AFIX   0
C15B  1    0.948986    0.399525   -0.063812    11.00000    0.04357    0.06341 =
         0.08329   -0.00192    0.00271    0.01941
AFIX  33
H15D  2    1.074153    0.368915   -0.076527    11.00000   -1.50000
H15E  2    0.915137    0.325228   -0.040688    11.00000   -1.50000
H15F  2    0.846205    0.398526   -0.086555    11.00000   -1.50000
AFIX   0
C16B  1    0.640434    0.707479   -0.054675    11.00000    0.03977    0.04735 =
         0.04014    0.01080    0.00467    0.00927
AFIX  23
H16C  2    0.715040    0.760836   -0.077828    11.00000   -1.20000
H16D  2    0.570662    0.789376   -0.038038    11.00000   -1.20000
AFIX   0
C17B  1    0.489554    0.598896   -0.076118    11.00000    0.04997    0.04070 =
         0.06096   -0.00218   -0.00389    0.00749
AFIX  33
H17D  2    0.402374    0.660335   -0.095295    11.00000   -1.50000
H17E  2    0.556899    0.518977   -0.093341    11.00000   -1.50000
H17F  2    0.412365    0.547548   -0.053507    11.00000   -1.50000
AFIX   0
N1A   3    0.588645    0.762134    0.260417    11.00000    0.02917    0.04387 =
         0.03825    0.00553    0.00205   -0.00470
N2A   3    0.814176    0.625738    0.320571    11.00000    0.02910    0.03488 =
         0.02540    0.00101    0.01287   -0.00003
N3A   3    0.718957    0.383527    0.524623    11.00000    0.03781    0.03429 =
         0.03469    0.00259    0.00704   -0.00176
N1B   3    0.909166    0.245519    0.239453    11.00000    0.03045    0.05141 =
         0.02362    0.00197    0.00144    0.01404
N2B   3    0.681134    0.375845    0.180542    11.00000    0.01942    0.04646 =
         0.02640   -0.00200   -0.00402    0.00573
N3B   3    0.783781    0.624409   -0.024124    11.00000    0.03203    0.04298 =
         0.02786    0.01261   -0.00331    0.00308
O1A   4    0.548060    0.630235    0.386562    11.00000    0.03763    0.06786 =
         0.02381    0.00286    0.00535    0.02214
O2A   4    0.374261    0.523342    0.306530    11.00000    0.03511    0.05629 =
         0.03640   -0.01117    0.01113   -0.00414
O3A   4    0.365916    0.836825    0.329924    11.00000    0.05641    0.05411 =
         0.03551    0.00037    0.01215    0.03480
O1B   4    0.950030    0.371224    0.113788    11.00000    0.02395    0.05291 =
         0.02883    0.00359    0.00383    0.01410
O2B   4    1.132536    0.174883    0.169758    11.00000    0.05261    0.07987 =
         0.04588    0.01271    0.00468    0.02891
O3B   4    1.128514    0.475429    0.192891    11.00000    0.03270    0.08523 =
         0.04859   -0.00461    0.00060   -0.01586
V1A   5    0.507524    0.675558    0.324647    11.00000    0.02265    0.04085 =
         0.02511    0.00134    0.00269    0.00819
V1B   5    0.992968    0.330689    0.175133    11.00000    0.02209    0.04796 =
         0.02556   -0.00013    0.00300    0.00703
H7B   2    0.460438    0.516363    0.160610    11.00000    0.04263
H7A   2    1.063390    0.531647    0.341583    11.00000    0.01629
HKLF    4


REM  ME_PY_DEA_V_0m_c.res in P2(1)
REM wR2 = 0.0894, GooF = S = 1.049, Restrained GooF = 1.049 for all data
REM R1 = 0.0331 for 5528 Fo > 4sig(Fo) and 0.0410 for all 6487 data
REM 442 parameters refined using 1 restraints

END

WGHT      0.0442      0.5576

REM Highest difference peak  0.247,  deepest hole -0.263,  1-sigma level  0.046
Q1    1   0.8465  0.3759  0.4719  11.00000  0.05    0.25
Q2    1   0.8229  0.2763  0.2483  11.00000  0.05    0.23
Q3    1   0.6530  0.6278  0.0283  11.00000  0.05    0.23
Q4    1   0.7794  0.5208  0.3993  11.00000  0.05    0.23
Q5    1   0.6739  0.7270  0.2518  11.00000  0.05    0.22
Q6    1   0.4781  0.8020  0.3355  11.00000  0.05    0.21
Q7    1   0.7093  0.4811  0.4698  11.00000  0.05    0.21
Q8    1   1.0364  0.1194  0.1609  11.00000  0.05    0.21
Q9    1   0.7205  0.4752  0.1008  11.00000  0.05    0.21
Q10   1   0.6581  0.3058  0.2377  11.00000  0.05    0.20
;
_shelx_res_checksum              54114
